# Supplementary material for: Genome-Wide Identification and Characterization of the PERK Gene Family in Gossypium hirsutum Reveals Gene Duplication and Functional Divergence
Source: Int J Mol Sci. 2019 Apr 9;20(7):1750. doi: 10.3390/ijms20071750 (PMC6479967; doi:10.3390/ijms20071750)
Supplement: Supplementary file 1 [file ijms-20-01750-s001.zip]

Archive with 4 entries (4 files):
- Figure. S1.tif
- Figure. S2.tif
- Figure. S3.tif
- Tables PERK.xlsx
