# Supplementary material for: Genome-Wide Identification and Characterization of the PERK Gene Family in Gossypium hirsutum Reveals Gene Duplication and Functional Divergence
Source: Int J Mol Sci. 2019 Apr 9;20(7):1750. doi: 10.3390/ijms20071750 (PMC6479967; doi:10.3390/ijms20071750)
Supplement: Supplementary file 1 [file ijms-20-01750-s001.zip › Tables PERK.xlsx]

## Sheet: Table S1
Arabidopsis			G. arboreum				G. hirsutum			G.max			G. raimondii			O. sativa			P.trichocarpa			S. bicolor			T. cacao			Z.mays			A. comosus			C. reinhardtii			P. patens			S. moellendorfii			P.taeda
Gene ID	Rename		Gene ID	Rename			Gene ID	Rename		Gene ID	Rename		Gene ID	Rename		Gene ID	Rename		Gene ID	Rename		Gene ID	Rename		Gene ID	Rename		Gene ID	Rename		Gene ID	Rename		Gene ID	Rename		Gene ID	Rename		Gene ID	Rename		Gene ID	Rename
AT3G24550.1	AtPERK1		Cotton_A_00217	GaPERK1			Gh_A01G0047	GhPERK1		Glyma.01G093100	GmPERK1		Gorai.001G005700.1	GrPERK1		LOC_Os01g12720.1	OsPERK1		Potri.001G183000.1	PtPERK1		Sobic.001G071700.1	SbPERK1		Thecc1EG000409t1	TcPERK1		GRMZM2G001934_P01	ZmPERK1		Aco002240.1	AcoPERK1		Cre03.g206257.t1.1	CrePERK1		Pp3c4_1480V3.1.p	PpPERK1		109804	SmPERK1		PITA_000044528-RA	PitaPERK1
AT3G24400.1	AtPERK2		Cotton_A_01622	GaPERK2			Gh_A02G1165	GhPERK2		Glyma.01G175000	GmPERK2		Gorai.001G144700.1	GrPERK2		LOC_Os03g16260.1	OsPERK2		Potri.003G053300.1	PtPERK2		Sobic.001G278100.1	SbPERK2		Thecc1EG006903t1	TcPERK2		GRMZM2G003662_P01	ZmPERK2		Aco004413.1	AcoPERK2		Cre03.g206369.t1.1	CrePERK2		Pp3c8_22340V3.1.p	PpPERK2		133636	SmPERK2		PITA_000044525-RA	PitaPERK2
AT3G24540.1	AtPERK3		Cotton_A_10355	GaPERK3			Gh_A02G1573	GhPERK3		Glyma.02G057700	GmPERK3		Gorai.002G005900.1	GrPERK3		LOC_Os03g38710.1	OsPERK3		Potri.004G105200.1	PtPERK3		Sobic.001G424200.1	SbPERK3		Thecc1EG010374t1	TcPERK3		GRMZM2G004330_P01	ZmPERK3		Aco006041.1	AcoPERK3		Cre05.g238100.t1.2	CrePERK3		Pp3c10_15500V3.1.p	PpPERK3		177353	SmPERK3		PITA_000023436-RA	PitaPERK3
AT2G18470.1	AtPERK4		Cotton_A_11160	GaPERK4			Gh_A04G1168	GhPERK4		Glyma.02G129300	GmPERK4		Gorai.002G166600.1	GrPERK4		LOC_Os03g56470.1	OsPERK4		Potri.004G153600.1	PtPERK4		Sobic.001G445400.1	SbPERK4		Thecc1EG011904t1	TcPERK4		GRMZM2G028731_P01	ZmPERK4		Aco006167.1	AcoPERK4		Cre07.g351825.t1.1	CrePERK4		Pp3c12_24120V3.1.p	PpPERK4		177358	SmPERK4		PITA_000014051-RA	PitaPERK4
AT4G34440.1	AtPERK5		Cotton_A_14509	GaPERK5			Gh_A05G0168	GhPERK5		Glyma.04G013300	GmPERK5		Gorai.003G015600.1	GrPERK5		LOC_Os05g01040.1	OsPERK5		Potri.005G124400.1	PtPERK5		Sobic.002G029000.1	SbPERK5		Thecc1EG019607t1	TcPERK5		GRMZM2G037585_P01	ZmPERK5		Aco008644.1	AcoPERK5		Cre09.g400450.t1.1	CrePERK5		Pp3c15_5330V3.1.p	PpPERK5		230241	SmPERK5		PITA_000081371-RA	PitaPERK5
AT3G18810.1	AtPERK6		Cotton_A_14638	GaPERK6			Gh_A05G2681	GhPERK6		Glyma.04G080100	GmPERK6		Gorai.003G065300.1	GrPERK6		LOC_Os06g29080.1	OsPERK6		Potri.006G242800.1	PtPERK6		Sobic.003G010500.1	SbPERK6		Thecc1EG019607t2	TcPERK6		GRMZM2G055678_P01	ZmPERK6		Aco010759.1	AcoPERK6		Cre13.g563300.t1.1	CrePERK6					407038	SmPERK6		PITA_000023438-RA	PitaPERK6
AT1G49270.1	AtPERK7		Cotton_A_17027	GaPERK7			Gh_A05G3640	GhPERK7		Glyma.06G081800	GmPERK7		Gorai.004G280200.1	GrPERK7		LOC_Os07g04520.1	OsPERK7		Potri.007G027000.1	PtPERK7		Sobic.003G100700.1	SbPERK7		Thecc1EG028747t1	TcPERK7		GRMZM2G056875_P01	ZmPERK7		Aco010760.1	AcoPERK7		Cre14.g632650.t1.1	CrePERK7					413726	SmPERK7
AT5G38560.1	AtPERK8		Cotton_A_17881	GaPERK8			Gh_A06G0540	GhPERK8		Glyma.07G085600	GmPERK8		Gorai.007G187200.1	GrPERK8		LOC_Os10g01560.1	OsPERK8		Potri.008G111600.1	PtPERK8		Sobic.003G233800.1	SbPERK8		Thecc1EG037873t1	TcPERK8		GRMZM2G065214_P01	ZmPERK8		Aco010761.1	AcoPERK8		Cre14.g632700.t1.1	CrePERK8					415616	SmPERK8
AT1G68690.1	AtPERK9		Cotton_A_18659	GaPERK9			Gh_A07G0050	GhPERK9		Glyma.08G256200	GmPERK9		Gorai.007G204000.1	GrPERK9					Potri.008G189700.1	PtPERK9		Sobic.003G289800.1	SbPERK9		Thecc1EG046916t1	TcPERK9		GRMZM2G072292_P01	ZmPERK9		Aco012729.1	AcoPERK9		Cre14.g632750.t1.1	CrePERK9					438852	SmPERK9
AT1G26150.1	AtPERK10		Cotton_A_19387	GaPERK10			Gh_A08G2146	GhPERK10		Glyma.08G286600	GmPERK10		Gorai.008G188800.1	GrPERK10					Potri.009G115200.1	PtPERK10		Sobic.003G296700.1	SbPERK10					GRMZM2G145709_P01	ZmPERK10		Aco015919.1	AcoPERK10		Cre16.g692350.t1.1	CrePERK10					446625	SmPERK10
AT1G10620.1	AtPERK11		Cotton_A_25788	GaPERK11			Gh_A10G0854	GhPERK11		Glyma.09G191300	GmPERK11		Gorai.009G025100.1	GrPERK11					Potri.010G041400.1	PtPERK11		Sobic.007G029000.1	SbPERK11					GRMZM2G170035_P01	ZmPERK11		Aco016419.1	AcoPERK11
AT1G23540.1	AtPERK12		Cotton_A_35824	GaPERK12			Gh_A11G1556	GhPERK12		Glyma.11G067200	GmPERK12		Gorai.010G072000.1	GrPERK12					Potri.010G132900.1	PtPERK12		Sobic.009G000300.1	SbPERK12					GRMZM2G355636_P01	ZmPERK12		Aco022964.1	AcoPERK12
AT1G70460.1	AtPERK13		Cotton_A_37082	GaPERK13			Gh_A11G1708	GhPERK13		Glyma.16G096900	GmPERK13		Gorai.010G109700.1	GrPERK13					Potri.017G110400.1	PtPERK13		Sobic.009G082600.1	SbPERK13					GRMZM2G358830_P01	ZmPERK13
AT4G32710.1	AtPERK14		Cotton_A_40250	GaPERK14			Gh_A12G1579	GhPERK14		Glyma.16G140700	GmPERK14		Gorai.011G101800.1	GrPERK14					Potri.018G081300.1	PtPERK14		Sobic.009G198400.1	SbPERK14					GRMZM2G411288_P01	ZmPERK14
AT1G52290.1	AtPERK15		Cotton_A_41130	GaPERK15			Gh_A13G0303	GhPERK15		Glyma.18G138700	GmPERK15		Gorai.012G171700.1	GrPERK15								Sobic.010G139100.1	SbPERK15					GRMZM2G412885_P01	ZmPERK15
							Gh_D01G0048	GhPERK16		Glyma.18G280200	GmPERK16		Gorai.013G037700.1	GrPERK16														GRMZM2G416308_P01	ZmPERK16
							Gh_D01G1327	GhPERK17																				GRMZM2G442215_P01	ZmPERK17
							Gh_D01G1374	GhPERK18																				GRMZM2G458441_P01	ZmPERK18
							Gh_D01G1794	GhPERK19																				GRMZM2G458548_P01	ZmPERK19
							Gh_D03G0151	GhPERK20																				GRMZM2G459003_P01	ZmPERK20
							Gh_D03G1776	GhPERK21																				GRMZM2G462808_P01	ZmPERK21
							Gh_D04G1779	GhPERK22																				GRMZM2G470499_P01	ZmPERK22
							Gh_D05G0232	GhPERK23																				GRMZM5G836990_P01	ZmPERK23
							Gh_D05G3773	GhPERK24
							Gh_D06G0604	GhPERK25
							Gh_D06G1000	GhPERK26
							Gh_D07G0060	GhPERK27
							Gh_D08G2513	GhPERK28
							Gh_D10G0899	GhPERK29
							Gh_D11G1865	GhPERK30
							Gh_D11G3480	GhPERK31
							Gh_D12G1711	GhPERK32
							Gh_D13G0341	GhPERK33

## Sheet: Table S2
Gene name	Locus ID	Chromosome	start	End	Strand	Gene length (bp)	CDs (bp)	Protein length (aa)	MW (Da)	pl	Gravity	Localization
GhPERK1	Gh_A01G0047	A01	377314	383548	-	6234	1983	660	70294.5	8.06	-0.514	Plasma membrane
GhPERK2	Gh_A02G1165	A02	65924181	65928756	-	4575	1659	552	59337.9	6.32	-0.347	Plasma membrane
GhPERK3	Gh_A02G1573	A02	82283866	82293853	+	9987	1866	621	66734.9	8.92	-0.486	Plasma membrane
GhPERK4	Gh_A04G1168	A04	61899510	61906186	+	6676	2250	749	80510.8	6.86	-0.643	Plasma membrane
GhPERK5	Gh_A05G0168	A05	1808278	1811068	+	2790	1953	650	69068.6	8.33	-0.58	Plasma membrane
GhPERK6	Gh_A05G2681	A05	44698345	44700378	-	2033	780	259	28979.5	6.17	-0.064	Plasma membrane
GhPERK7	Gh_A05G3640	scaffold1095_A05	55321	56385	-	1064	537	178	19755.7	4.83	-0.616	Plasma membrane
GhPERK8	Gh_A06G0540	A06	13524541	13553818	+	29277	1968	655	70228.5	9.2	-0.624	Plasma membrane
GhPERK9	Gh_A07G0050	A07	651498	654523	-	3025	2133	710	74451.1	7.27	-0.595	Plasma membrane
GhPERK10	Gh_A08G2146	A08	102580042	102584495	+	4453	2175	724	78276.7	5.67	-0.506	Plasma membrane
GhPERK11	Gh_A10G0854	A10	18169866	18172539	-	2673	1821	606	64510.6	8.98	-0.529	Plasma membrane
GhPERK12	Gh_A11G1556	A11	22502820	22506615	+	3795	2337	778	82361.7	6.96	-0.588	Plasma membrane
GhPERK13	Gh_A11G1708	A11	26501687	26504503	-	2816	1806	601	64417.5	7.28	-0.58	Plasma membrane
GhPERK14	Gh_A12G1579	A12	76361397	76367700	-	6303	2655	884	93594.3	7.53	-0.391	Plasma membrane
GhPERK15	Gh_A13G0303	A13	3799962	3803514	-	3552	2043	680	72555.6	8.34	-0.663	Plasma membrane
GhPERK16	Gh_D01G0048	D01	328286	334363	-	6077	1995	664	70680.9	7.64	-0.535	Plasma membrane
GhPERK17	Gh_D01G1327	D01	38480880	38483789	-	2909	2163	720	77384.2	6.87	-0.765	Plasma membrane
GhPERK18	Gh_D01G1374	D01	40497327	40499360	-	2033	780	259	29001.6	6.24	-0.05	Plasma membrane
GhPERK19	Gh_D01G1794	D01	55065788	55067821	-	2033	780	259	28979.5	6.17	-0.064	Plasma membrane
GhPERK20	Gh_D03G0151	D03	1118333	1123672	-	5339	1605	534	57700.5	8.69	-0.546	Plasma membrane
GhPERK21	Gh_D03G1776	scaffold3920_D03	4872601	4877146	-	4545	1656	551	59311	6.44	-0.338	Plasma membrane
GhPERK22	Gh_D04G1779	D04	50145557	50152194	+	6637	2289	762	81783.3	6.73	-0.668	Plasma membrane
GhPERK23	Gh_D05G0232	D05	2146342	2149133	+	2791	1953	650	69048.6	8.33	-0.564	Plasma membrane
GhPERK24	Gh_D05G3773	scaffold4036_D05	21797	28091	+	6294	2238	745	80859.6	6.74	-0.753	Plasma membrane
GhPERK25	Gh_D06G0604	D06	10277329	10282058	+	4729	1944	647	69485.6	9.01	-0.635	Plasma membrane
GhPERK26	Gh_D06G1000	D06	21000212	21022136	+	21924	2073	690	73615.8	9.07	-0.137	Plasma membrane
GhPERK27	Gh_D07G0060	D07	606770	609767	+	2997	2133	710	74502.1	7.27	-0.602	Plasma membrane
GhPERK28	Gh_D08G2513	D08	64889571	64893877	+	4306	2118	705	75908	5.74	-0.522	Plasma membrane
GhPERK29	Gh_D10G0899	D10	11680014	11682704	+	2690	1836	611	65020.1	8.98	-0.536	Plasma membrane
GhPERK30	Gh_D11G1865	D11	21606545	21609367	-	2822	1812	603	64502.5	7.01	-0.576	Plasma membrane
GhPERK31	Gh_D11G3480	scaffold4554_D11	20889	24689	-	3800	2346	781	82544.9	6.75	-0.585	Plasma membrane
GhPERK32	Gh_D12G1711	D12	49051667	49055973	-	4306	2175	724	75869.8	6.14	-0.415	Plasma membrane
GhPERK33	Gh_D13G0341	D13	3474333	3477755	-	3422	1869	622	66650.5	8.31	-0.616	Plasma membrane

## Sheet: Table S3
Sr#	Gene Names	Growth and Development	Light Response	Stress Response
1	PERK1	Skn-1_motif, Sp1 and circadian	Box 4, GA-motif, GAG-motif, I-box, LAMP-element, Sp1, TCT-motif and chs-CMA1a	ARE, Box-W1, HSE, MBS, P-box, TC-rich repeats, TCA-element and W box
2	PERK2	O2-site, Skn-1_motif andSp1	Box 4, Box I, Box III, G-box, GA-motif, GT1-motif, Sp1 and TCT-motif	ABRE, CGTCA-motif, ERE, GARE-motif, HSE, LTR, MBS, TCA-element, TC-rich repeats and TGACG-motif
3	PERK3	O2-site, Skn-1_motif and Sp1	Box 4, Box I, G-box, GA-motif, GATA-motif, GT1-motif, I-box, MRE, Sp1 and TCT-motif	ARE, ERE, MBS, TCA-element, TC-rich repeats and TGA-element
4	PERK4	CCGTCC-box, O2-site and Sp1	AE-box, Box 4, Box I, Box III, GATA-motif, GT1-motif, Sp1, TCT-motif, chs-CMA1a andrbcS-CMA7a	ARE, ERE, GA-motif, GARE-motif, LTR and TC-rich repeats
5	PERK5	3-AF1 binding site, Skn-1_motif, Sp1 and circadian	3-AF1 binding site, Box 4, Box I, GA-motif, GATA-motif, GC-motif, GT1-motif, Sp1, TCT-motif and chs-CMA1a	ARE, HSE, MBS, TC-rich repeats, TCA-element, TCCACCT-motif and TGACG-motif
6	PERK6	Skn-1_motif, Sp1 and circadian	ACE, AE-box, ATCT-motif, Box 4, Box I, Box II, G-box, GA-motif, GAG-motif, GATA-motif, GC-motif, GT1-motif, I-box, L-box, Sp1, TCT-motif and chs-CMA1a	ABRE, ARE, CGTCA-motif, GARE-motif, HSE, MBS, TC-rich repeats, TCA-element, TCCACCT-motif and TGACG-motif
7	PERK7	Skn-1_motif and circadian	ACE, ATCT-motif, Box 4, Box I, GAG-motif, GT1-moti, I-box, MRE, TCT-motif and rbcS-CMA7a	ARE, MBS, P-box, TC-rich repeats and TCA-element
8	PERK8	AC-II, CCGTCC-box, Skn-1_motif, Sp1 and circadian	AE-box, ATCT-motif, Box 4, Box I, G-box, GA-motif, GAG-motif and Sp1	ARE, CGTCA-motif, ERE, GARE-motif, HSE, LTR, MBS, P-box, TC-rich repeats, TCCACCT-motif, TCCC-motif, TGA-element and WUN-motif
9	PERK9	3-AF1 binding site, Skn-1_motif, as-2-box and circadian	3-AF1 binding site, ACE, ATCT-motif, Box 4, Box I, CATT-motif, G-box and TCT-motif	ARE, Box-W1, CGTCA-motif, HSE, MBS, TCA-element, TGACG-motif and W box
10	PERK10	3-AF1 binding site, AC-II, GCN4_motif, Skn-1_motif, as-2-box and circadian	3-AF1 binding site, ACE, Box 4, Box I, G-box, GAG-motif, GT1-motif, TCT-motif	ABRE, ERE, HSE, LTR, MBS, TCA-element and WUN-motif
11	PERK11	CAT-box, GCN4_motif, O2-site, Skn-1_motif, Sp1, as-2-box and circadian	ACE, AE-box, ATCT-motif, Box I, Box II, Box III, CATT-motif, G-box, GA-motif, GAG-motif, GT1-motif, Sp1 and TCT-motif	ABRE, ARE, CGTCA-motif, ERE, GARE-motif, TC-rich repeats, TCA-element and TGACG-motif
12	PERK12	GCN4_motif	Box 4, Box I, Box III, G-box, GA-motif, GT1-motif, GATA-motif, Sp1, chs-CMA1a and rbcS-CMA7a	AuxRR-core, HSE, MBS, TC-rich repeats, TCA-element, TGA-element and W box
13	PERK13	GCN4_motif, Skn-1_motif, Sp1 and circadian	Box 4, CATT-motif, G-box, GA-motif, GT1-motif and MRE	ABRE, ARE, GARE-motif, MBS, TC-rich repeats, TCA-element, TGA-element and TCCACCT-motif
14	PERK14	CAT-box, GCN4_motif, O2-site and circadian	Box 4, GAG-motif and GT1-motif	ARE, CGTCA-motif, HSE, MBS, TCA-element, TCCC-motif, TGA-element and TGACG-motif
15	PERK15	GCN4_motif, Skn-1_motif, Sp1 and as-2-box	AE-box, ATCT-motif, Box 4, Box I, G-box, GAG-motif, GT1-motif, GATA-motif, TCCC-motif and TCT-motif	ARE, Box-W1, HSE, MBS, TC-rich repeats, TCCC-motif and W box
16	PERK16	Skn-1_motif, Sp1 and circadian	ATCT-motif, Box 4, Box I, G-box, GA-motif, I-box, LAMP-element, TCT-motif and chs-CMA1a	ABRE, ARE, Box-W1, CGTCA-motif, MBS, TC-rich repeats, TCA-element, TGACG-motif and W box
17	PERK17	CCGTCC-box, GCN4_motif, Skn-1_motif, Sp1 and circadian	AE-box, ATCT-motif, Box 4, Box I, CATT-motif, G-box, GAG-motif, I-box and chs-CMA1a	ABRE, ARE, ERE, GARE-motif, HSE, LTR, MBS, P-box and TC-rich repeats
18	PERK18	O2-site, Skn-1_motif and Sp1	ACE, ATCT-motif, Box 4, Box I, G-box, motif, GT1-motif, GATA-motif, GC-motif, I-box, L-box, MRE, Sp1 and TCT-motif	ABRE, ARE, Box-W1, CGTCA-motif, GARE-motif, HSE, LTR, MBS, TC-rich repeats, TCA-element, TCCACCT-motif, TGACG-motif and W box
19	PERK19	GCN4_motif, Skn-1_motif, Sp1 and circadian	ACE, AE-box, ATCT-motif, Box 4, Box I, G-box, motif, GT1-motif, GATA-motif, GAG-motif, Sp1, L-box, TCCC-motif, TCT-motif, box E	ARE, CGTCA-motif, GARE-motif, HSE, LTR, MBS, TC-rich repeats, TCA-element, TCCACCT-motif, TGACG-motif, TGA-element and TCCC-motif
20	PERK20	AC-II, O2-site, Skn-1_motif, Sp1, circadian	ACE, Box 4, Box I, G-box, motif, GT1-motif, GATA-motif, GA-motif, I-box, MRE and Sp1	ABRE, CGTCA-motif, ERE, GARE-motif, HSE, LTR, TC-rich repeats, TCA-element, TCCACCT-motif, TGA-element and TGACG-motif
21	PERK21	Skn-1_motif, Sp1 and circadian	Box 4, Box I, Box III, G-box, GA-motif, I-box and MRE	ABRE, ERE, GARE-motif, HSE, LTR, MBS, TC-rich repeats, TCA-element and TGA-element
22	PERK22	CCGTCC-box, O2-site and Sp1	ACE, AE-box, Box 4, Box I, Box III, GA-motif, GATA-motif, TCT-motif and chs-CMA1a	ARE, CGTCA-motif, EIRE, ERE, HSE, LTR, TC-rich repeats, TCA-element and TGACG-motif
23	PERK23	Skn-1_motif, Sp1 and circadian	ACE, AE-box, Box 4, Box I, Box III, GA-motif, GATA-motif, GC-motif, GT1-motif, MRE and Sp1	ARE, HSE, MBS, TC-rich repeats, TCA-element and TCCACCT-motif
24	PERK24	GCN4_motif, O2-site, Skn-1_motif, Sp1 and circadian	ACE, AE-box, Box 4, Box I, ATCT-motif, G-box, GA-motif, I-box, MRE, GT1-motif, I-box and Sp1	ARE, ERE, HSE, MBS, TATC-box, TC-rich repeats and TCA-element
25	PERK25	AC-II, Skn-1_motif, Sp1 and circadian	AE-box, Box 4, Box I, ATCT-motif, G-box, GA-motif, GAG-motif, GATA-motif, I-box, Sp1, TCT-motif and TCCC-motif	ARE, CGTCA-motif, ERE, GARE-motif, HSE, LTR, MBS, P-box, TC-rich repeats, TCCC-motif, TCCACCT-motif, TGACG-motif and WUN-motif
26	PERK26	CAT-box, GCN4_motif, Sp1 and circadian	ACE, AE-box, Box 4, G-box, Gap-box, I-box, MRE and Sp1	ARE, Box-W1, GARE-motif, HSE, MBS, TC-rich repeats, TCA-element, TCCACCT-motif and W box
27	PERK27	3-AF1 binding site, O2-site, Skn-1_motif and as-2-box	3-AF1 binding site, ACE, ATCT-motif, Box 4, Box I, CATT-motif, G-box, GA-motif, Gap-box, GATA-motif, GT1-motif, I-box and TCT-motif	ABRE, ARE, HSE, MBS and TC-rich repeats
28	PERK28	Skn-1_motif and as-2-box	ACE, ATCT-motif, Box 4, Box I, CATT-motif, TCT-motif and chs-CMA1a	CE3, CGTCA-motif, ERE, HSE, LTR, MBS, TC-rich repeats, TCA-element, TGACG-motif and WUN-motif
29	PERK29	CAT-box, Skn-1_motif, Sp1, circadian and as-2-box	ACE, Box 4, Box I, Box II, Box III, GT1-motif, I-box and TCT-motif	ABRE, ERE, TC-rich repeats, TCA-element and WUN-motif
30	PERK30	GCN4_motif, O2-site, Skn-1_motif, Sp1 and circadian	Box 4, CATT-motif, G-box, GA-motif, GT1-motif, MRE, I-box, L-box and Sp1	ARE, GARE-motif, MBS, TC-rich repeats, TCA-element, TCCACCT-motif, TGACG-motif and TGA-element
31	PERK31	AC-II, Skn-1_motif and Sp1	Box 4, Box I, G-box, GA-motif, GT1-motif, MRE, Sp1, TCCC-motif, chs-CMA1a and rbcS-CMA7a	ARE, AuxRR-core, Box-W1, HSE, MBS, TC-rich repeats, TCA-element, TCCC-motif, TGA-element, W box and box E
32	PERK32	GCN4_motif, O2-site, Sp1 and circadian	G-box, GAG-motif, GT1-motif and Sp1	CGTCA-motif, MBS, TC-rich repeats, TCA-element, TCCC-motif and TGACG-motif
33	PERK33	CAT-box, GCN4_motif, Skn-1_motif, Sp1 and as-2-box	AE-box, ATCT-motif, Box 4, Box I, GAG-motif, GATA-motif, GT1-motif, HSE, MBS, Sp1 and TCT-motif	ARE, Box-W1, CGTCA-motif, EIRE, TC-rich repeats, TCCC-motif, TGACG-motif and W box

## Sheet: Table S4
Serial No	Gene	Orthologs	Ka	Ks	Ka/Ks
1	GhPERK1	GrPERK3	0.0378629	0.0863486	0.438489
2	GhPERK1	GrPERK16	0.454614	1.01072	0.449794
3	GhPERK1	GhPERK20	0.553374	1.30316	0.424641
4	GhPERK1	GhPERK29	0.534852	2.15099	0.248653
5	GhPERK1	GhPERK33	0.437407	1.08601	0.402767
6	GhPERK2	GrPERK1	0.300547	1.18604	0.253403
7	GhPERK2	GrPERK6	0.00399203	0.0463866	0.0860599
8	GhPERK2	GrPERK7	0.402119	1.28739	0.312352
9	GhPERK2	GrPERK11	0.282737	1.39634	0.202485
10	GhPERK2	GrPERK12	0.314387	1.18804	0.264627
11	GhPERK2	GhPERK23	0.285551	1.37446	0.207755
12	GhPERK2	GhPERK25	0.312076	1.17291	0.26607
13	GhPERK2	GhPERK28	0.407021	1.30146	0.312741
14	GhPERK2	GaPERK4	0.286746	1.38938	0.206385
15	GhPERK2	GaPERK5	0.399887	1.30888	0.305518
16	GhPERK3	GrPERK5	0.028245	0.062345	0.453044
17	GhPERK3	GrPERK9	0.376828	1.15756	0.325535
18	GhPERK3	GrPERK14	0.362861	0.82452	0.440087
19	GhPERK3	GrPERK16	0.510662	1.38138	0.369676
20	GhPERK3	GhPERK20	0.0289213	0.0527083	0.548705
21	GhPERK3	GhPERK29	0.363698	0.81675	0.445299
22	GhPERK3	GhPERK30	0.374879	1.16396	0.322071
23	GhPERK3	GhPERK33	0.450873	1.32978	0.339059
24	GhPERK3	GaPERK2	0.0136918	0.0188098	0.727909
25	GhPERK3	GaPERK6	0.316333	0.807182	0.391898
26	GhPERK3	GaPERK7	0.368041	0.783659	0.469644
27	GhPERK3	GhPERK11	0.370736	0.791011	0.468686
28	GhPERK3	GhPERK13	0.391917	1.19595	0.327703
29	GhPERK4	GrPERK15	0.0352915	0.0570094	0.619047
30	GhPERK4	GhPERK22	0.033463	0.04096	0.816967
31	GhPERK4	GaPERK9	0.0157294	0.0166385	0.945358
32	GhPERK5	GhPERK8	0.0902928	0.560738	0.161025
33	GhPERK5	GhPERK9	0.101977	0.822051	0.124052
34	GhPERK5	GhPERK10	0.255714	0.742202	0.344534
35	GhPERK5	GrPERK1	0.114	0.812099	0.140377
36	GhPERK5	GrPERK6	0.286223	1.4043	0.20382
37	GhPERK5	GrPERK7	0.27098	0.786055	0.344733
38	GhPERK5	GrPERK11	0.00349529	0.0423094	0.0826125
39	GhPERK5	GhPERK23	0.00343663	0.0418154	0.0821857
40	GhPERK5	GhPERK25	0.102896	0.607436	0.169394
41	GhPERK5	GhPERK27	0.110832	0.826358	0.134121
42	GhPERK5	GhPERK28	0.269808	0.775509	0.347911
43	GhPERK5	GhPERK2	0.285576	1.40229	0.20365
44	GhPERK6	GhPERK18	0.00505904	0.0166674	0.30353
45	GhPERK8	GhPERK9	0.132535	0.689215	0.192298
46	GhPERK8	GhPERK10	0.268699	0.789381	0.340392
47	GhPERK8	GrPERK1	0.134981	0.66258	0.203721
48	GhPERK8	GrPERK6	0.319456	1.22335	0.261132
49	GhPERK8	GrPERK7	0.265471	0.773689	0.343123
50	GhPERK8	GrPERK11	0.0935406	0.535274	0.174753
51	GhPERK8	GhPERK23	0.0912696	0.542986	0.168088
52	GhPERK8	GhPERK25	0.0104756	0.0457126	0.229163
53	GhPERK8	GhPERK27	0.138048	0.698449	0.197649
54	GhPERK8	GhPERK28	0.265964	0.774286	0.343495
55	GhPERK8	GaPERK3	0.133506	0.710038	0.188026
56	GhPERK8	GaPERK14	0.00273957	0.0203024	0.134939
57	GhPERK8	GaPERK4	0.0893007	0.557828	0.160086
58	GhPERK10	GrPERK1	0.298988	0.963957	0.310167
59	GhPERK10	GrPERK7	0.0259429	0.0566676	0.457809
60	GhPERK10	GrPERK11	0.247736	0.723106	0.342601
61	GhPERK10	GhPERK23	0.254715	0.742407	0.343093
62	GhPERK10	GhPERK25	0.271012	0.745278	0.363639
63	GhPERK10	GhPERK27	0.301601	0.885559	0.340577
64	GhPERK10	GhPERK28	0.0272905	0.0464515	0.587506
65	GhPERK10	GaPERK4	0.25617	0.740004	0.346174
66	GhPERK10	GaPERK5	0.00392585	0.00957256	0.410115
67	GhPERK11	GhPERK13	0.287286	0.800893	0.358707
68	GhPERK11	GhPERK15	0.390341	1.77681	0.219686
69	GhPERK11	GrPERK3	0.515637	2.09024	0.246688
70	GhPERK11	GrPERK5	0.363129	0.781357	0.464741
71	GhPERK11	GrPERK9	0.289938	0.75436	0.38435
72	GhPERK11	GrPERK14	0.0081062	0.0317268	0.2555
73	GhPERK11	GrPERK16	0.404538	1.75539	0.230456
74	GhPERK11	GhPERK20	0.358877	0.761567	0.471235
75	GhPERK11	GhPERK29	0.00662256	0.0361788	0.183051
76	GhPERK11	GhPERK30	0.287398	0.739592	0.38859
77	GhPERK11	GhPERK33	0.366629	1.63916	0.223668
78	GhPERK11	GaPERK2	0.329598	0.621181	0.530599
79	GhPERK11	GaPERK7	0.00367513	0.00891872	0.412069
80	GhPERK12	GrPERK8	0.00755016	0.0150633	0.50123
81	GhPERK12	GaPERK8	0.0125303	0.00857397	1.46144
82	GhPERK13	GaPERK7	0.285771	0.811961	0.351951
83	GhPERK13	GrPERK5	0.323028	1.11158	0.290603
84	GhPERK13	GrPERK9	0.00442534	0.0447718	0.098842
85	GhPERK13	GrPERK14	0.286952	0.786342	0.364921
86	GhPERK13	GrPERK16	0.384171	2.62079	0.146586
87	GhPERK13	GhPERK20	0.316323	1.00121	0.315941
88	GhPERK13	GhPERK29	0.283959	0.76967	0.368936
89	GhPERK13	GhPERK30	0.00146879	0.0472225	0.0311036
90	GhPERK13	GhPERK33	0.362377	1.98947	0.182148
91	GhPERK13	GaPERK2	0.331877	0.906829	0.365975
92	GhPERK14	GaPERK11	0.00371271	0.00579503	0.640672
93	GhPERK15	GrPERK14	0.38818	1.71918	0.225794
94	GhPERK15	GrPERK16	0.0158561	0.0407432	0.389172
95	GhPERK15	GhPERK20	0.454773	1.1829	0.384455
96	GhPERK15	GhPERK29	0.378882	1.54137	0.245808
97	GhPERK15	GhPERK33	0.0175393	0.0449252	0.390411
98	GhPERK15	GaPERK10	0.00395518	0.00601206	0.657875
99	GhPERK15	GaPERK1	0.255147	0.544412	0.468666
100	GhPERK16	GrPERK3	0.00871859	0.0185099	0.471022
101	GhPERK16	GaPERK1	0.0443803	0.07679	0.577944
102	GhPERK17	GrPERK4	0.00736918	0.00385172	1.91322
103	GhPERK20	GrPERK5	0.0141455	0.0281723	0.502105
104	GhPERK20	GrPERK9	0.324778	0.957364	0.339242
105	GhPERK20	GhPERK30	0.317778	0.969142	0.327897
106	GhPERK20	GaPERK6	0.228797	0.635313	0.360133
107	GhPERK22	GrPERK15	0.0101052	0.0109825	0.920115
108	GhPERK22	GaPERK9	0.0213834	0.0331953	0.644167
109	GhPERK23	GrPERK1	0.114816	0.829479	0.138419
110	GhPERK23	GrPERK6	0.286199	1.37645	0.207926
111	GhPERK23	GrPERK7	0.270295	0.790037	0.342129
112	GhPERK23	GrPERK11	0.00419606	0.0103575	0.405123
113	GhPERK23	GrPERK12	0.104435	0.581853	0.179488
114	GhPERK23	GhPERK25	0.103688	0.571896	0.181306
115	GhPERK23	GhPERK27	0.11329	0.850034	0.133277
116	GhPERK23	GhPERK28	0.269623	0.776653	0.34716
117	GhPERK23	GaPERK3	0.11478	0.835979	0.1373
118	GhPERK23	GaPERK4	0.0041339	0.04183	0.0988263
119	GhPERK23	GaPERK5	0.236826	0.711607	0.332804
120	GhPERK25	GrPERK1	0.130932	0.657845	0.199031
121	GhPERK25	GrPERK7	0.256729	0.716437	0.358341
122	GhPERK25	GrPERK11	0.0886898	0.511511	0.173388
123	GhPERK25	GrPERK12	0.00345742	0.0143791	0.240448
124	GhPERK23	GhPERK25	0.103688	0.571896	0.181306
125	GhPERK25	GhPERK27	0.128523	0.672325	0.191162
126	GhPERK25	GhPERK28	0.258528	0.725714	0.356239
127	GhPERK25	GaPERK4	0.101687	0.605471	0.167947
128	GhPERK25	GaPERK5	0.239532	0.668992	0.358049
129	GhPERK26	GrPERK13	0.0547767	0.071715	0.763811
130	GhPERK27	GrPERK1	0.0063803	0.00726838	0.877816
131	GhPERK27	GrPERK6	0.309337	1.25175	0.247124
132	GhPERK27	GrPERK7	0.291467	0.927933	0.314103
133	GhPERK27	GrPERK11	0.103362	0.782976	0.132011
134	GhPERK27	GrPERK12	0.127614	0.645987	0.197549
135	GhPERK27	GhPERK28	0.294077	0.934034	0.314846
136	GhPERK27	GaPERK3	0.0135001	0.0542208	0.248984
137	GhPERK27	GaPERK4	0.111638	0.832633	0.134079
138	GhPERK27	GaPERK5	0.282713	0.846356	0.334036
139	GhPERK28	GaPERK3	0.28716	0.970475	0.295896
140	GhPERK28	GaPERK4	0.268951	0.773197	0.347843
141	GhPERK28	GaPERK5	0.0271707	0.0415126	0.654518
142	GhPERK29	GrPERK5	0.358661	0.800422	0.448089
143	GhPERK29	GrPERK9	0.28633	0.715144	0.400381
144	GhPERK29	GrPERK14	0.00147095	0.0133337	0.110318
145	GhPERK30	GrPERK9	0.00292969	0.0115033	0.254683
146	GhPERK30	GrPERK14	0.28791	0.710216	0.405384
147	GhPERK30	GaPERK6	0.00314851	0.0244476	0.128786
148	GhPERK30	GaPERK7	0.285609	0.770075	0.370884
149	GhPERK32	GrPERK10	0.0427083	0.0423463	1.00855

## Sheet: Table S5
Locus ID	Gene Name	M1l	M2l	Wt		M1l	M2l		13 TOTALLY DOWN			7 TOTALLY UP			10 NO EFFECT
Gh_A01G0047	GhPERK1	0.154894	0.0241646	0.0698924		UP	DOWN	1	Gh_A02G1165	GhPERK2	1	Gh_A05G3640	GhPERK7	1	Gh_A02G1573	GhPERK3
Gh_A02G1165	GhPERK2	5.13222	5.01472	6.48542		DOWN	DOWN	2	Gh_A05G0168	GhPERK5	2	Gh_A08G2146	GhPERK10	2	Gh_A04G1168	GhPERK4
Gh_A02G1573	GhPERK3	0	0	0				3	Gh_A06G0540	GhPERK8	3	Gh_A12G1579	GhPERK14	3	Gh_A05G2681	GhPERK6
Gh_A04G1168	GhPERK4	0	0	0				4	Gh_A07G0050	GhPERK9	4	Gh_D05G3773	GhPERK24	4	Gh_A10G0854	GhPERK11
Gh_A05G0168	GhPERK5	8.38207	12.3831	23.3496		DOWN	DOWN	5	Gh_A11G1556	GhPERK12	5	Gh_D08G2513	GhPERK28	5	Gh_A13G0303	GhPERK15
Gh_A05G2681	GhPERK6	0	0	0				6	Gh_D01G0048	GhPERK16	6	Gh_D11G1865	GhPERK30	6	Gh_D01G1327	GhPERK17
Gh_A05G3640	GhPERK7	0.904514	0.867807	0.499509		UP	UP	7	Gh_D03G0151	GhPERK20	7	Gh_D12G1711	GhPERK32	7	Gh_D01G1374	GhPERK18
Gh_A06G0540	GhPERK8	3.66331	11.4513	20.8843		DOWN	DOWN	8	Gh_D03G1776	GhPERK21				8	Gh_D01G1794	GhPERK19
Gh_A07G0050	GhPERK9	9.23071	7.23947	18.8457		DOWN	DOWN	9	Gh_D05G0232	GhPERK23		UP IN M1I		9	Gh_D04G1779	GhPERK22
Gh_A08G2146	GhPERK10	0.0316419	0.042428	0.00927686		UP	UP	10	Gh_D06G0604	GhPERK25	1	Gh_A01G0047	GhPERK1	10	Gh_D13G0341	GhPERK33
Gh_A10G0854	GhPERK11	0	0.0135558	0				11	Gh_D07G0060	GhPERK27
Gh_A11G1556	GhPERK12	1.25572	1.80083	2.82697		DOWN	DOWN	12	Gh_D10G0899	GhPERK29		UP IN M2I
Gh_A11G1708	GhPERK13	3.37062	4.44929	4.01894		DOWN	UP	13	Gh_D11G3480	GhPERK31	1	Gh_A11G1708	GhPERK13
Gh_A12G1579	GhPERK14	2.45338	1.48727	0.583768		UP	UP				2	Gh_D06G1000	GhPERK26
Gh_A13G0303	GhPERK15	0	0	0					DOWN IN M1I
Gh_D01G0048	GhPERK16	0.655253	0.586222	0.724818		DOWN	DOWN	1	Gh_A11G1708	GhPERK13
Gh_D01G1327	GhPERK17	0.0100467	0	0				2	Gh_D06G1000	GhPERK26
Gh_D01G1374	GhPERK18	0	0	0
Gh_D01G1794	GhPERK19	0	0	0					DOWN IN M2I
Gh_D03G0151	GhPERK20	0.0134641	0	0.0276597		DOWN	DOWN	1	Gh_A01G0047	GhPERK1
Gh_D03G1776	GhPERK21	4.46732	4.50103	5.34783		DOWN	DOWN
Gh_D04G1779	GhPERK22	0	0	0
Gh_D05G0232	GhPERK23	8.41896	10.8872	22.5483		DOWN	DOWN
Gh_D05G3773	GhPERK24	0.385187	0.29866	0.117098		UP	UP
Gh_D06G0604	GhPERK25	3.72248	9.75317	19.6719		DOWN	DOWN
Gh_D06G1000	GhPERK26	0.0583602	0.276586	0.0958746		DOWN	UP
Gh_D07G0060	GhPERK27	3.65259	7.00064	11.0865		DOWN	DOWN
Gh_D08G2513	GhPERK28	0.452674	0.14149	0.109618		UP	UP
Gh_D10G0899	GhPERK29	0	0	0.0135325		DOWN	DOWN
Gh_D11G1865	GhPERK30	1.15782	1.05838	0.658965		UP	UP
Gh_D11G3480	GhPERK31	0.753297	1.18043	2.94552		DOWN	DOWN
Gh_D12G1711	GhPERK32	1.6204	1.16308	0.508618		UP	UP
Gh_D13G0341	GhPERK33	0	0	0

## Sheet: Table S6
Gene ID	GO	Function	KEGG Orthology	Pathway
Gh_A01G0067	NA		NA
Gh_A01G0092	NA		NA
Gh_A01G0296	GO:0006952	defense response	NA
Gh_A01G1299	NA		NA
Gh_A01G1667	NA		NA
Gh_A01G1668	NA		NA
Gh_A01G2013	GO:0000166	nucleotide binding	NA
Gh_A02G0423	GO:0005515	glycoprotein binding	NA
Gh_A02G1380	NA		NA
Gh_A03G1328	NA		NA
Gh_A03G2089	GO:0005509	calcium ion binding	K02183	Plant-pathogen interaction
Gh_A04G1347	NA		NA
Gh_A07G0695	GO:0005509	calcium ion binding	K02183	Plant-pathogen interaction
Gh_A07G2233	NA		NA
Gh_A08G0789	NA		NA
Gh_A09G0325	GO:0016788	hydrolase activity, acting on ester bonds	NA
Gh_A09G0544	NA		NA
Gh_A09G0568	GO:0005515	glycoprotein binding	NA
Gh_A09G1550	GO:0004672	protein kinase activity	NA
Gh_A09G1860	GO:0004869	cysteine-type endopeptidase inhibitor activity	NA
Gh_A09G2198	NA		NA
Gh_A09G2215	NA		NA
Gh_A10G0186	NA		NA
Gh_A10G1966	NA		NA
Gh_A11G2659	NA		NA
Gh_A11G2689	NA		NA
Gh_A11G2786	NA		NA
Gh_A11G3251	NA		NA
Gh_A12G0236	GO:0005515	glycoprotein binding	NA
Gh_A12G0466	NA		NA
Gh_A12G1699	NA		NA
Gh_A13G0711	GO:0005515	glycoprotein binding	K08509	SNARE interactions in vesicular transport
Gh_A13G1100	NA		NA
Gh_A13G1631	NA		K01535	Oxidative phosphorylation
Gh_A13G1839	GO:0004857	enzyme inhibitor activity	NA
Gh_D01G0129	NA		NA
Gh_D01G1919	NA		NA
Gh_D01G2060	GO:0004089	carbonate dehydratase activity	K01674	Nitrogen metabolism
Gh_D01G2262	NA		NA
Gh_D02G0301	NA		NA
Gh_D04G0507	GO:0005216	ion channel activity	K05391	Plant-pathogen interaction
Gh_D04G0710	NA		NA
Gh_D04G0896	NA		NA
Gh_D04G2007	GO:0016020	membrane	NA
Gh_D05G0101	NA		NA
Gh_D05G0374	GO:0004857	enzyme inhibitor activity	K01051	Pentose and glucuronate interconversions
Gh_D05G2974	GO:0000287	magnesium ion binding	K07385	Monoterpenoid biosynthesis
Gh_D06G0449	NA		NA
Gh_D07G1413	NA		NA
Gh_D08G0377	GO:0008270	zinc ion binding	NA
Gh_D08G1327	GO:0004857	enzyme inhibitor activity	NA
Gh_D08G1947	GO:0003779	actin binding	K05765	Regulation of actin cytoskeleton
Gh_D08G2191	NA		NA
Gh_D09G2173	GO:0004857	enzyme inhibitor activity	NA
Gh_D10G0771	NA		NA
Gh_D10G0993	NA		NA
Gh_D10G1070	NA		NA
Gh_D10G2247	NA		NA
Gh_D10G2249	NA		NA
Gh_D11G2508	NA		NA
Gh_D11G2565	NA		NA
Gh_D11G3131	NA		NA
Gh_D12G0468	GO:0005515	protein binding	NA
Gh_D12G0708	NA		NA
Gh_D13G1844	GO:0000103	sulfate assimilation	K00860	Microbial metabolism in diverse environments
Gh_Sca004932G04	NA		NA
Gh_Sca007121G01	GO:0004650	polygalacturonase activity	K01213	Pentose and glucuronate interconversions

## Sheet: Table S7
	Gene	Oligonucleotide primers 5' to 3' end
	GhPERK2-F	TGTGCTGATTGGAGTGGGCA
	GhPERK2-R	AGGAGCACTCTGCTGCCAAT
	GhPERK5-F	AACCACAACGAGATGACTCGC
	GhPERK5-R	CTATCTGCTGGCTCATCCGC
	GhPERK8-F	GCAATAGGGGGAGTGGCGAT
	GhPERK8-R	GGCCACCATACGGAGCATCT
	GhPERK9-F	ACAAACACTACGTCTCCGCCG
	GhPERK9-R	GTGATGGTGTGGAAGGAGTGG
	GhPERK12-F	GCTTCACCTCCACCTGCTGT
	GhPERK12-R	AGCTTTCCGGTGGTGGTGTT
	GhPERK16-F	TGCCATTGCAACTCAGGGGT
	GhPERK16-R	GGCCTTGTCCGCTACCTGAT
	GhPERK20-F	CCAAATGGCTATGGTGGCGG
	GhPERK20-R	ATTGGTCCTGGTGGCATTGG
	GhPERK23-F	TGAGCCAGCAGATAGTCCGT
	GhPERK23-R	TGGCTCGTGTCGTAGTCTGAG
	GhPERK25-F	TGCAGTGCCTACAAAGCCCT
	GhPERK25-R	AGCCAGAACCTCCACTGCTG
	GhPERK27-F	ACAAACACTACGTCTCCGCCG
	GhPERK27-R	GTGATGGTGTGGAAGGAGTGG
	GhPERK29-F	GCGCCCTAAAATGAGTCAGCA
	GhPERK29-R	CCCCCAAGGCATAGATTGAGC
	GhPERK31-F	AAGTTCACCACCACCCCCTG
	GhPERK31-R	AGCCTAGGAGGCGAGGAAGA
	GhHis3-F	GACACCAACCTTTGCGCGAT
	GhHis3-R	AGCGACTGATCCACACTTCTG
